# Supplementary material for: The Association Between Early Postoperative Temperature Trajectories and Severe Acute Kidney Injury After Valvular Heart Surgery: A Retrospective Cohort Study
Source: J Clin Med. 2026 Mar 1;15(5):1887. doi: 10.3390/jcm15051887 (PMC12986021; doi:10.3390/jcm15051887)
Supplement: Supplementary file 1 [file jcm-15-01887-s001.zip]

Archive with 1 entries (1 files):
- jcm-4140551-supplementary.pdf
